# Supplementary material for: De Novo Assembly-Based Analysis of RPGR Exon ORF15 in an Indigenous African Cohort Overcomes Limitations of a Standard Next-Generation Sequencing (NGS) Data Analysis Pipeline
Source: Genes (Basel). 2020 Jul 15;11(7):800. doi: 10.3390/genes11070800 (PMC7396994; doi:10.3390/genes11070800)
Supplement: Supplementary file 1 [file genes-11-00800-s001.zip]

Archive with 6 entries (6 files):
- Figure_S1.docx
- __MACOSX/._Figure_S1.docx
- HTML_S3_RPGR_ORF15_analysis_pipeline.html
- __MACOSX/._HTML_S3_RPGR_ORF15_analysis_pipeline.html
- Zipped_folder_S2.zip
- __MACOSX/._Zipped_folder_S2.zip
